# Supplementary material for: Immunological Analysis of Nodavirus Capsid Displaying the Domain III of Japanese Encephalitis Virus Envelope Protein
Source: Pharmaceutics. 2021 Nov 1;13(11):1826. doi: 10.3390/pharmaceutics13111826 (PMC8618745; doi:10.3390/pharmaceutics13111826)
Supplement: Supplementary file 1 [file pharmaceutics-13-01826-s001.zip]

Archive with 1 entries (1 files):
- pharmaceutics-1395410-supplementary.pdf
